# Supplementary material for: The Effect of Risk-Reducing Salpingo-Oophorectomy on Breast Cancer Incidence and Histopathological Features in Women with a BRCA1 or BRCA2 Germline Pathogenic Variant
Source: Cancers (Basel). 2023 Mar 31;15(7):2095. doi: 10.3390/cancers15072095 (PMC10093102; doi:10.3390/cancers15072095)
Supplement: Supplementary file 1 [file cancers-15-02095-s001.zip]

Archive with 1 entries (1 files):
- cancers-2241228-supplementary.pdf
